# Supplementary material for: Heterologous HSPC Transplantation Rescues Neuroinflammation and Ameliorates Peripheral Manifestations in the Mouse Model of Lysosomal Transmembrane Enzyme Deficiency, MPS IIIC
Source: Cells. 2024 May 20;13(10):877. doi: 10.3390/cells13100877 (PMC11120110; doi:10.3390/cells13100877)
Supplement: Supplementary file 1 [file cells-13-00877-s001.zip]

Archive with 1 entries (1 files):
- cells-2969762-supplementary.pdf
